# Supplementary material for: Selective activation of PPARα maintains thermogenic capacity of beige adipocytes
Source: iScience. 2023 Jun 19;26(7):107143. doi: 10.1016/j.isci.2023.107143 (PMC10338232; doi:10.1016/j.isci.2023.107143)
Supplement: Table S1. Primer sequences used in the study [file mmc2.xlsx]

## Sheet: Sup. Table 1
Supplementary Table 1 (related to STAR methods): Primer sequences used in the study.
Primer sequences used for quantitative RT-PCR.
Spieces	Gene	Forward	Reverse
Mice	AdipoQ	GCACTGGCAAGTTCTACTGCAA	GTAGGTGAAGAGAACGGCCTTGT
	Cidea	ATCACAACTGGCCTGGTTACG	TACTACCCGGTGTCCATTTCT
	Cox8b	GAACCATGAAGCCAACGACT	GCGAAGTTCACAGTGGTTCC
	Elk1	CTGCTCCCCACACATACCTT	GAGAGGCCATCCACACTGAT
	Elovl3	TCCGCGTTCTCATGTAGGTCT	GGACCTGATGCAACCCTATGA
	Fgf21	CCTCTAGGTTTCTTTGCCAACAG	AAGCTGCAGGCCTCAGGAT
	Fabp4	ACACCGAGATTTCCTTCAAACTG	CCATCTAGGGTTATGATGCTCTTCA
	Pgc1a	AGCCGTGACCACTGACAACGAG	GCTGCATGGTTCTGAGTGCTAAG
	Ppara	GCGTACGGCAATGGCTTTAT	GAACGGCTTCCTCAGGTTCTT
	Tbp	ACCCTTCACCAATGACTCCTATG	TGACTGCAGCAAATCGCTTGG
	Ucp1	CACCTTCCCGCTGGACACT	CCCTAGGACACCTTTATACCTAATGG
Humans	CIDEA	GGCAGGTTCACGTGTGGATA	GAAACACAGTGTTTGGCTCAAGA
	ADIPOQ	TATCCCCAACATGCCCATTCG	TAGGCAAAGTAGTACAGCCCA
	ELK1	GGTGGTGAATTCAAGCTGGT	ATTTGGCATGGTGGAGGTAA
	PPARA	ATGGTGGACACGGAAAGCC	CGATGGATTGCGAAATCTCTTGG
	PRDM16	CACGAGTGCAAGGACTGC	TGTGGATGACCATGTGCTG
	PGC1A	TGAGAGGGCCAAGCAAAG	ATAAATCACACGGCGCTCTT
	UCP1	AGGTCCAAGGTGAATGCC	GCGGTGATTGTTCCCAGGA
	TBP	CCACTCACAGACTCTCACAAC	CTGCGGTACAATCCCAGAACT
Oligonucleotides for siRNA
Non-targeting Pool		UGGUUUACAUGUCGACUAA
		UGGUUUACAUGUUGUGUGA
		UGGUUUACAUGUUUUCUGA
		UGGUUUACAUGUUUUCCUA
Mouse Fgf21		GCUAAAGCCUCUAGGUUUUC
		CUACACAGAUGACGACCAA
		UGGAUGAGAUCUAGAGUUG
		GAGCAUGGUAGAGCCUUUA
The nucleotide sequence for shRNA against ELK1
Spieces		Forward	Reverse
Mice	shELK1	gatcc g CCAAGCTCTCCTTCCAGTTTC GTGTGCTGTCC GAAACTGGAAGGAGAGCTTGG c tttttt at	cgat aaaaaa g CCAAGCTCTCCTTCCAGTTTC GGACAGCACAC GAAACTGGAAGGAGAGCTTGG c g
Primer sequences used for ChIP analysis.
Spieces	Gene	Forward	Reverse
Mice	18S	AGTCCCTGCCCTTTGTACACA	CGATCCGAGGGCCTCACT
	Ins1	GGACCCACAAGTGGAACAAC	GTGCAGCACTGATCCACAAT
	Ucp1(-1.5 kb)	TGCAGAAAGGATGCTCACAG	GAATAAACCCCCAAACAGCA
	Ucp1(-1.0 kb)	TCTCTTACATGCCCCAATCC	GGCCAGGTTCTGCTACTCAG
	Ucp1(-0.5 kb)	CCACACGATGCACTCACTTT	AGATTTGGGTGACTGGATGG
	Ucp1(tss)	AGTCCCACTAGCAGCTCTTTG	GACCCGTTAAGCCCAGATT
	Ucp1(+0.5kb)	TGGGAATGGGTGCTATTAGG	TGGCAGAGGCCATTTTTAAC
	Ucp1(+1.0kb)	TCCTTAATGGACAGCCACTTC	CCTTCACCTTGGATCTGGAA
	Ucp1(+1.5kb)	TGAGTCTGCGTGGGTGTCTA	GGATGGGCCACTCTAGGTTT
